# Supplementary material for: Myeloid-Specific STAT3 Deletion Aggravates Liver Fibrosis in Mice Fed a Methionine- and Choline-Deficient Diet via Upregulation of Hepatocyte-Derived Lipocalin-2
Source: Cells. 2025 Sep 29;14(19):1522. doi: 10.3390/cells14191522 (PMC12524133; doi:10.3390/cells14191522)
Supplement: Supplementary file 1 [file cells-14-01522-s001.zip]

Archive with 1 entries (1 files):
- cells-3856673-supplementary.pdf
